# Supplementary material for: Extraction Solvents Affect Anthocyanin Yield, Color, and Profile of Strawberries
Source: Plants (Basel). 2023 Apr 29;12(9):1833. doi: 10.3390/plants12091833 (PMC10181068; doi:10.3390/plants12091833)
Supplement: Supplementary file 1 [file plants-12-01833-s001.zip]

Archive with 1 entries (1 files):
- plants-2356788-supplementary.pdf
